# Supplementary material for: Defining Signatures of Arm-Wise Copy Number Change and Their Associated Drivers in Kidney Cancers
Source: Int J Mol Sci. 2019 Nov 16;20(22):5762. doi: 10.3390/ijms20225762 (PMC6887958; doi:10.3390/ijms20225762)
Supplement: Supplementary file 1 [file ijms-20-05762-s001.zip]

Archive with 2 entries (2 files):
- supplementary figures.pdf
- supplementary tables.xlsx
